# Supplementary material for: Exploring the Potential of SnHPO3 and Ni3.4Sn4 as Anode Materials in Argyrodite-Based All-Solid-State Lithium-Ion Batteries
Source: Nanomaterials (Basel). 2025 Mar 28;15(7):512. doi: 10.3390/nano15070512 (PMC11990708; doi:10.3390/nano15070512)
Supplement: Supplementary file 1 [file nanomaterials-15-00512-s001.zip]

Archive with 1 entries (1 files):
- nanomaterials-3534357-supplementary.pdf
